# Supplementary material for: Could a focus on care process put care back into the US health system?
Source: Health Aff Sch. 2025 Feb 7;3(2):qxaf022. doi: 10.1093/haschl/qxaf022 (PMC11843213; doi:10.1093/haschl/qxaf022)
Supplement: qxaf022_Supplementary_Data [file qxaf022_supplementary_data.zip]

Archive with 2 entries (2 files):
- coi_disclosure_as.docx
- coi_disclosure_rw.docx
